# Supplementary material for: Resistance Training Improves Sleep and Anti-Inflammatory Parameters in Sarcopenic Older Adults: A Randomized Controlled Trial
Source: Int J Environ Res Public Health. 2022 Dec 6;19(23):16322. doi: 10.3390/ijerph192316322 (PMC9736460; doi:10.3390/ijerph192316322)
Supplement: Supplementary file 1 [file ijerph-19-16322-s001.zip]

Archive with 1 entries (1 files):
- ijerph-2005906-supplementary.pdf
